# Supplementary material for: Characterization of the First Complete Mitochondrial Genome of Cyphonocerinae (Coleoptera: Lampyridae) with Implications for Phylogeny and Evolution of Fireflies
Source: Insects. 2021 Jun 22;12(7):570. doi: 10.3390/insects12070570 (PMC8307346; doi:10.3390/insects12070570)
Supplement: Supplementary file 1 [file insects-12-00570-s001.zip]

Archive with 1 entries (1 files):
- insects-1243501-supplementary.pdf
